# Supplementary material for: TGF-β signaling can act from multiple tissues to regulate C. elegans body size
Source: BMC Dev Biol. 2014 Dec 6;14:43. doi: 10.1186/s12861-014-0043-8 (PMC4278669; doi:10.1186/s12861-014-0043-8)
Supplement: Additional file 1: Table S1. — Pharynx and Body Lengths of Various Strains. Measurements of pharynx and body length of wild type (Wt) N2 and various mutant strains, expressed as mean (± standard deviation). These same data are charted in Figure 1 and Additional file 2: Figure S1. adata previously reported in (Raharjo et al., [20]). [file 12861_2014_43_MOESM1_ESM.xlsx]

## Sheet: Additional File 1
Strain	Pharynx Length (µm)	Body Length (µm)	n
Wt	140 ± 3	1253 ± 66	37
sma-3(e491)a	106 ± 2	629 ± 55	38
sma-3(wk30)	114 ± 3	776 ± 56	35
sma-6(e1482)	114 ± 3	841 ± 65	34
dpy-10(e128)	129 ± 4	749 ± 58	38
dpy-5(e61)	125 ± 4	790 ± 35	36
sma-3(e491)/+	130 ± 3	1115 ± 51	33
sma-3(wk30)/+	136 ± 3	1170 ± 50	33
