# Supplementary material for: TGF-β signaling can act from multiple tissues to regulate C. elegans body size
Source: BMC Dev Biol. 2014 Dec 6;14:43. doi: 10.1186/s12861-014-0043-8 (PMC4278669; doi:10.1186/s12861-014-0043-8)
Supplement: Additional file 3: Table S2. — Tissue Specificity of Promoters Used to Drive Rescue Constructs. List of promoters used to drive sma-3 minigene rescue constructs and the tissues they are active in. [file 12861_2014_43_MOESM3_ESM.xlsx]

## Sheet: Sheet1
Promoter	Tissue(s) Active
sma-3	Hypodermis + Pharynx + Intestine
myo-2	Pharyngeal Muscle Cells
marg-1	Pharyngeal Marginal Cells
dpy-7	Hypodermis
rol-6	Hypodermis
K07C11.4	Pharynx + Intestine + Somatic Gonad
elt-3	Hypodermis
