# Supplementary material for: TGF-β signaling can act from multiple tissues to regulate C. elegans body size
Source: BMC Dev Biol. 2014 Dec 6;14:43. doi: 10.1186/s12861-014-0043-8 (PMC4278669; doi:10.1186/s12861-014-0043-8)
Supplement: Additional file 5: Table S3. — Pharynx and Body Lengths of Strains Imaged Using Various Anesthetics at Different Time Points After Egg Laying During Development. Measurements of pharynx and body length of sma-3(e491) and sma-3(wk30) animals carrying different sma-3 minigene constructs (mean ± standard deviation). ‘DNA Conc’ is the concentration of the transgene used in the original microinjections. ‘Line’ indicates independent transgenic lines (arbitrarily named), from which we measured both non-transgenic (−) and transgenic (+) animals. Some of these data are charted in Figures 3 and 5, Additional files 6 and 7. [file 12861_2014_43_MOESM5_ESM.xlsx]

## Sheet: Sheet1
Strain	DNA Conc. (ng/mL)	Line	Pharynx Length (mm)		Body Length (mm)		n		Anesthetic/
									Timepoint (hrs)
			-	+	-	+	-	+
Wt						1069 ± 79		25	None/96
				142 ± 3		1279 ± 42		20	Na Az./96
				154 ± 4		1323 ± 69		27	Na Az./120
sma-3(e491)						700 ± 59		22	None/96
				113 ± 3		840 ± 66		28	Na Az./120
sma-3(e491)	20	A			658 ± 60	953 ± 82	22	23	None/96
sma-3p::sma-3			109 ± 4	130 ± 5	679 ± 56	1050 ± 68	32	34	Lev./96
		B	109 ± 4	130 ± 4	694 ± 57	1035 ± 61	32	33	Lev./96
sma-3(e491)	20	A	105 ± 3	116 ± 4	650 ± 48	801 ± 88	32	38	Lev./96
myo-2p::sma-3		B	109 ± 4	118 ± 4	665 ± 55	811 ± 97	33	38	Lev./96
sma-3(e491)	20	A	106 ± 2	114 ± 3	656 ± 37	784 ± 44	33	36	Lev./96
marg-1p::sma-3		B	106 ± 3	113 ± 4	661 ± 50	743 ± 72	34	34	Lev./96
sma-3(e491)	10 each	A	106 ± 3	119 ± 3	677 ± 48	844 ± 52	8	20	Lev./96
myo-2p::sma-3 +		B	106 ± 4	117 ± 5	658 ± 52	796 ± 53	10	20	Lev./96
marg-1p::sma-3	20 each	A	107 ± 3	121 ± 4	669 ± 45	870 ± 88	34	36	Lev./96
	30 each	A	107 ± 2	124 ± 4	633 ± 42	967 ± 76	36	36	Lev./96
					643 ± 52	865 ± 66	18	22	None/96
			109 ± 3	124 ± 4	736 ± 40	1023 ± 37	20	20	Na Az./96
			113 ± 4	131 ± 5	774 ± 51	1109 ± 93	26	29	Na Az./120
dbl-1(++);	30 each	A	112 ± 3	134 ± 5	782 ± 56	1356 ± 86	26	28	Na Az./120
sma-3(e491)
myo-2p::sma-3 + marg-1p::sma-3
sma-3(e491)	20	A	106 ± 3	107 ± 3	687 ± 49	712 ± 50	34	32	Lev./96
rol-6p::sma-3		B	104 ± 3	105 ± 3	630 ± 45	640 ± 49	32	35	Lev./96
	50	A	103 ± 3	104 ± 3	639 ± 7	632 ± 37	3	10	Lev./96
		B	106 ± 3	107 ± 3	644 ± 39	657 ± 38	11	10	Lev./96
sma-3(e491)	5 each	A	105 ± 3	125 ± 3	652 ± 44	972 ± 86	9	21	Lev./96
myo-2p::sma-3 +		B	103 ± 4	119 ± 3	641 ± 51	847 ± 50	11	21	Lev./96
marg-1p::sma-3 +	20 each	A	107 ± 2	126 ± 3	661 ± 49	1020 ± 90	35	37	Lev./96
rol-6p::sma-3		B	108 ± 2	128 ± 3	687 ± 60	1037 ± 69	36	36	Lev./96
sma-3(wk30)	20	A	114 ± 3	122 ± 4	829 ± 42	1011 ± 87	36	37	Lev./96
elt-3p::GFP::sma-3			121 ± 4	130 ± 5	867 ± 56	1178 ± 100	26	24	Na Az./120
sma-3(wk30)	20	A		112 ± 4		908 ± 53		33	Lev./96
dpy-7p::GFP::sma-3
sma-3(wk30)	20	A	114 ± 4	114 ± 3	827 ± 56	827 ± 58	33	36	Lev./96
rol-6p::sma-3
sma-3(wk30)	20 each	A	114 ± 3	122 ± 6	806 ± 36	907 ± 50	31	36	Lev./96
myo-2p::sma-3 +
marg-1p::sma-3
sma-3(wk30)	20 each	A	114 ± 4	130 ± 4	785 ± 36	1074 ± 80	32	34	Lev./96
myo-2p::sma-3 + marg-1p::sma-3 + rol-6p::sma-3
sma-3(wk30)	20 each	A	112 ± 3	134 ± 5	794 ± 56	1191 ± 79	35	36	Lev./96
K07C11.4p::sma-3 +
rol-6p::sma-3
